# Supplementary material for: Urothelial Oxidative Stress and ERK Activation Mediate HMGB1-Induced Bladder Pain
Source: Cells. 2023 May 22;12(10):1440. doi: 10.3390/cells12101440 (PMC10217556; doi:10.3390/cells12101440)
Supplement: Supplementary file 1 [file cells-12-01440-s001.zip]

Archive with 1 entries (1 files):
- cells-2378728-supplementary.xlsx
