# Supplementary material for: Urothelial Oxidative Stress and ERK Activation Mediate HMGB1-Induced Bladder Pain
Source: Cells. 2023 May 22;12(10):1440. doi: 10.3390/cells12101440 (PMC10217556; doi:10.3390/cells12101440)
Supplement: Supplementary file 1 [file cells-12-01440-s001.zip › cells-2378728-supplementary.xlsx]

## Sheet: E2.2 histology score
Expreriment 1
MIF KO Mouse	BW(g)	pretreatment	Treatment	VF_0	tissue collection	1-Inflammation	1-Edema	2-Inflammation	2-Edema	Avg Inflammation	Avg Edema
1124	21.3	PBS	PBS-dsHMGB1, 10 ug	1.301	1h	2	2	1.5	2	1.75	2
1125	20.4	PBS	PBS-dsHMGB1, 10 ug	0.984	1h	0	0	0	0	0	0
1126	22.5	PBS	PBS-dsHMGB1, 10 ug	0.984	1h	2	3	2	2	2	2.5
1127	20.9	PBS	PBS-dsHMGB1, 10 ug	1.301	1h	0	0	0	0	0	0
1128	22	PBS	PBS-dsHMGB1, 10 ug	0.981	1h	2	3	1.5	2	1.75	2.5
1129	20.7	PBS	PBS-PBS	0.984	1h	0	0	0	0	0	0
1130	20	PBS	PBS-PBS	0.984	1h	0	0	0	0	0	0
1131	20.9	PBS	PBS-PBS	1.301	1h	0	0	0	0	0	0
1132	20	PBS	PBS-PBS	0.984	1h	0	0	0	0	0	0
1133	20.1	PBS	PBS-PBS	0.818	1h	0	0	0	0	0	0
Experimen 2
MIF KO Mouse	BW(g)	pretreatment	Treatment	VF_0	VF_24	Volume	Frequency	Inflammation(DM)	Edema(DM)	Inflammation(Fei)	Edema(Fei)	Avg Inflammation	Avg Edema
1052	22.1	PBS	PBS-PAR4	0.984	0.984	530.335	1	0.5	0.5	0	0	0.25	0.25
1053	21.7	PBS	PBS-PAR4	1.301	1.301	478.419	1	0.5	0.5	0.5	1	0.5	0.75
1054	23.1	PBS	PBS-PAR4	0.981	0.984	432.738	2	0.5	0.5	1	1	0.75	0.75
1055	20.9	PBS	PBS-PAR4	0.984	0.981	337.932	2	0	0.5	0	0	0	0.25
1056	20.7	PBS	PBS-PAR4	0.981	0.981	325.838	2	0	0	0	0	0	0
1057	20.6	PBS	PBS-PAR4	0.984	0.984	423.217	1	0.5	1	0	0.5	0.25	0.75
966	20.7	PBS	PBS-Scramb	0.984	0.981	483.497	2	2	1	1	1	1.5	1
967	21.9	PBS	PBS-Scramb	1.301	1.301	239.819	4	1	0	1	1	1	0.5
968	19.1	PBS	PBS-Scramb	0.818	0.981	371.776	1	0.5	0	0	1	0.25	0.5
969	20.5	PBS	PBS-Scramb	0.981	0.984	369.957	1	1	0	0	0	0.5	0
970	21.2	PBS	PBS-Scramb	1.303	0.981	374.134	2	0.5	1	0	1	0.25	1
971	19	PBS	PBS-Scramb	0.984	0.981	250.93	2	2	1	2	2	2	1.5
1079	19.7	PBS, ive	PBS-dsHMGB1	0.984	0.049	272.169	3	0.5	0	0	0	0.25	0
1080	18.4	PBS, ive	PBS-dsHMGB1	0.981	0.012	227.228	2	0.5	0	0	0	0.25	0
1081	21.1	PBS, ive	PBS-dsHMGB1	0.981	0.022	368.106	1	0.5	0	0	0	0.25	0
901	20	PBS	PBS-dsHMGB1	1.303	0.012	526.5	1	0.5	0	0	0	0.25	0
945	18.6	PBS	PBS-dsHMGB1	1.301	0.012	268.5	2	0.5	0.5	0	0	0.25	0.25
921	22.4	PBS	PBS-dsHMGB1	1.301	0.006	405	2	2	1	1	2	1.5	1.5
1082	21.4	NACA3mg	NACA-dsHMGB1	0.981	0.642	474.425	1	0.5	0	0	0	0.25	0
1083	21.1	NACA3mg	NACA-dsHMGB1	0.984	0.642	367.532	2	1.5	0.5	0.5	0.5	1	0.5
1084	20.7	NACA3mg	NACA-dsHMGB1	0.984	0.515	197.623	2	1.5	0.5	0	0	0.75	0.25
927	21	NACA_3mg,	NACA-dsHMGB1	1.301	0.648	212.1	4	2	0	1	1	1.5	0.5
928	20.5	NACA_3mg,	NACA-dsHMGB1	1.301	0.984	253.7	2	2	2	1	2	1.5	2
929	21.5	NACA_3mg,	NACA-dsHMGB1	0.981	0.648	212.6	2	0.5	1	0	1	0.25	1
934	18.6	FR, 200ug	FR-dsHMGB1	0.984	0.387	551.251	1	1.5	1.5	1	2	1.25	1.75
935	21.6	FR, 200ug	FR-dsHMGB1	1.303	0.648	208.748	2	0.5	0.5	1	1	0.75	0.75
936	22	FR, 200ug	FR-dsHMGB1	0.984	0.387	378.859	1	2	1	2	2	2	1.5
937	22.2	FR, 200ug	FR-dsHMGB1	1.301	0.648	433.085	2	2	2	2	3	2	2.5
938	19.2	FR, 200ug	FR-dsHMGB1	0.818	0.249	338.562	1	1	0.5	0	1	0.5	0.75
939	19.8	FR, 200ug	FR-dsHMGB1	1.301	0.648	278.8	1	1	2	2	2	1.5	2
946	20.2	MethCell	Meth-dsHMGB1	0.981	0.006	197.4	2	0.5	0	0	1	0.25	0.5
1030	20.4	MethCell	Meth-dsHMGB1	0.981	0.006	167.863	3	0.5	0.5	1	1	0.75	0.75
1031	20.7	MethCell	Meth-dsHMGB1	1.301	0.035	211.496	1	0.5	0	0	1	0.25	0.5
1032	20.1	MethCell	Meth-dsHMGB1	0.984	0.012	171.339	2	1	1.5	2	2	1.5	1.75
1033	22.4	MethCell	Meth-dsHMGB1	0.981	0.006	450.883	1	1	0	0	1	0.5	0.5
1034	19.3	MethCell	Meth-dsHMGB1	0.984	0.012	550.439	1	0	0	0	0	0	0
